# Supplementary material for: Identification of a Tertiary Lymphoid Structure Signature for Predicting Tumor Outcomes Through Transcriptomics Analysis
Source: Genes (Basel). 2026 Feb 16;17(2):239. doi: 10.3390/genes17020239 (PMC12940614; doi:10.3390/genes17020239)
Supplement: Supplementary file 1 [file genes-17-00239-s001.zip]

Archive with 6 entries (6 files):
- Supplement Table S3.xlsx
- Supplementary Figure S1.pdf
- Supplementary Figure S2.pdf
- Supplementary Table S1.xlsx
- Supplementary Table S2.xlsx
- Supplementary Table S4.xlsx
