# Supplementary material for: Identification of a Tertiary Lymphoid Structure Signature for Predicting Tumor Outcomes Through Transcriptomics Analysis
Source: Genes (Basel). 2026 Feb 16;17(2):239. doi: 10.3390/genes17020239 (PMC12940614; doi:10.3390/genes17020239)
Supplement: Supplementary file 1 [file genes-17-00239-s001.zip › Supplement Table S3.xlsx]

## Sheet: TMB
Hot tumor multivariable cox model							Cold tumor multivariable cox model

## Sheet: IPS
Hot tumor multivariable cox model							Cold tumor multivariable cox model

## Sheet: IPRES_score
Hot tumor multivariable cox model							Cold tumor multivariable cox model

## Sheet: infiltration
Hot tumor multivariable cox model							Cold tumor multivariable cox model

## Sheet: gs_Wu_Zhenghao_etal
Hot tumor multivariable cox model							Cold tumor multivariable cox model

## Sheet: gs_Wang_Bin_etal
Hot tumor multivariable cox model							Cold tumor multivariable cox model

## Sheet: gs_PagliaruloFabio_etal
Hot tumor multivariable cox model							Cold tumor multivariable cox model

## Sheet: gs_Meylan_Maxime_etal
Hot tumor multivariable cox model							Cold tumor multivariable cox model

## Sheet: gs_Clubb_James_H_A_etal
Hot tumor multivariable cox model							Cold tumor multivariable cox model

## Sheet: gs_12_Chemokine
Hot tumor multivariable cox model							Cold tumor multivariable cox model

[truncated: 1 more sheets: COX_IS]
