# Supplementary material for: Identification of a Tertiary Lymphoid Structure Signature for Predicting Tumor Outcomes Through Transcriptomics Analysis
Source: Genes (Basel). 2026 Feb 16;17(2):239. doi: 10.3390/genes17020239 (PMC12940614; doi:10.3390/genes17020239)
Supplement: Supplementary file 1 [file genes-17-00239-s001.zip › Supplementary Table S1.xlsx]

## Sheet: Sheet1
ID	Gene signature	Title	doi
1	CCL2, CCL3, CCL4, CCL5, CCL8, CCL18, CCL19, CCL21, CXCL9, CXCL10, CXCL11, CXCL13	Intra-tumoral tertiary lymphoid structures are associated with a low risk of early recurrence of hepatocellular carcinoma	10.1016/j.jhep.2018.09.003
2	HRCT1、THEM5、ZFP57	Molecular, Immunological, and Clinical Features Associated With Lymphoid Neogenesis in Muscle Invasive Bladder Cancer	10.3389/fimmu.2021.793992
3	CXCR5、CD79B、CD19、CD20、SELL、LTA、LTB、LIGHT、CCR7、CR2、POU2AF1、EBF1、SPIB、BACH2	Adenovirus Encoding Tumor Necrosis Factor Alpha and Interleukin 2 Induces a Tertiary Lymphoid Structure Signature in Immune Checkpoint Inhibitor Refractory Head and Neck Cancer	10.3389/fimmu.2022.794251
4	CCL2、CCL3、CCL4、CCL5、CCL11、CCL14、CCL18、CCL19、CCL20、CCL21、CCL22、CXCL9、CXCL10、CXCL11、CXCL13、CCR1、CCR3、CCR5、CCR7、CXCR3、BST1、CD4、CD5、CD6、CD38、CD40、CD200、CD274、CSF2、GFI1、ICAM1、ICOS、IGSF6、IL1R2、IL1RN、IL2RA、IRF4、PDCD1、SH2D1A、STAT5A、TIGIT、TNFRSF17	B Cells in Tertiary Lymphoid Structures Promote Immunotherapy Response	10.3389/fimmu.2022.865596
5	CCR6、CD1D、CD79B、CETP、EIF1AY、LAT、PTGDS、RBP5、SKAP1	The Presence of Tertiary Lymphoid Structures Provides New Insight Into the Clinicopathological Features and Prognosis of Patients With Breast Cancer	10.3389/fimmu.2022.868155
6	IGHA1、IGHG1、IGHG2、IGGG3、IGHG4、IGHGP、IGHM、IGKC、IGLC1、IGLC2、IGLC3、JCHAIN、CD52、CD79A、FCRL5、MZB1、SSR4、XBP1、TRBC2、IL7R、CXCL12、LUM、C1QA、C7、APOE、PTLP、PTGDS、PIM2、DERL3	Tertiary lymphoid structures generate and propagate anti-tumor antibody-producing plasma cells in renal cell cancer	10.1016/j.immuni.2022.02.001
