# Supplementary material for: Identification of a Tertiary Lymphoid Structure Signature for Predicting Tumor Outcomes Through Transcriptomics Analysis
Source: Genes (Basel). 2026 Feb 16;17(2):239. doi: 10.3390/genes17020239 (PMC12940614; doi:10.3390/genes17020239)
Supplement: Supplementary file 1 [file genes-17-00239-s001.zip › Supplementary Table S2.xlsx]

## Sheet: S2A
##Information of 15 cohorts treated with ICB
Name	Publication	Source	cohort
Braun	PMID: 32472114	Supplementary Tables	discovery cohort
Hugo	PMID: 26997480	GEO: GSE78220, SRA: SRP067938, SRA:SRP090294	discovery cohort
Kim	PMID: 30013197	ENA: PRJEB25780	discovery cohort
Liu	PMID: 31792460	Supplementary Tables	discovery cohort
Mariathasan	PMID: 29443960	http://research-pub.gene.com/IMvigor210CoreBiologies/	discovery cohort
Miao.1	PMID: 29301960	Supplementary Tables	discovery cohort
Nathanson	PMID: 27956380	http://www.hammerlab.org/melanoma-reanalysis/	discovery cohort
Snyder	PMID: 28552987	http://doi.org/10.5281/zenodo.546110	discovery cohort
Auslander	PMID: 30333558	GSE115821	discovery cohort
Lauss	PMID: 29170503	GSE100797	discovery cohort
Gide	PMID: 30753825	ENA: PRJEB23709	validation cohort
Jung	PMID: 31537801	GEO: GSE135222	validation cohort
Puch	PMID: 33542239	https://github.com/xmuyulab/ims_gene_signature	validation cohort
Riaz	PMID: 29033130	https://github.com/riazn/bms038_analysis	validation cohort
Zhao	PMID: 35309323	PRJNA482620	validation cohort

## Sheet: S2B
##Information of 8 Single cell data treated with ICB
Name	Publication	Source
Bi	PMID: 33711272	SCP1288
Krishna	PMID: 33861994	SRZ190804
Zhang	PMID: 34653365	GSE169246
Luoma	PMID: 35803260	GSE200996
Liu	PMID: 35121991	GSE179994
Yost	PMID: 31359002	GSE123814
Bassez cohort 1	PMID: 33958794	http://biokey.lambrechtslab.org
Bassez cohort 2	PMID: 33958794	http://biokey.lambrechtslab.org
