# Supplementary material for: Identification of a Tertiary Lymphoid Structure Signature for Predicting Tumor Outcomes Through Transcriptomics Analysis
Source: Genes (Basel). 2026 Feb 16;17(2):239. doi: 10.3390/genes17020239 (PMC12940614; doi:10.3390/genes17020239)
Supplement: Supplementary file 1 [file genes-17-00239-s001.zip › Supplementary Table S4.xlsx]

## Sheet: predictTLS
CCL8
CXCL9
CXCL10
CXCL11
CXCL13
SSR4
PIM2
DERL3
CCR3
CCR5
CXCR3
CD38
CD40
CD274
ICAM1
PDCD1
TIGIT
